# Supplementary material for: Synthesis of Novel Bromophenol with Diaryl Methanes—Determination of Their Inhibition Effects on Carbonic Anhydrase and Acetylcholinesterase
Source: Molecules. 2022 Nov 1;27(21):7426. doi: 10.3390/molecules27217426 (PMC9655968; doi:10.3390/molecules27217426)
Supplement: Supplementary file 1 [file molecules-27-07426-s001.zip]

Archive with 1 entries (1 files):
- molecules-1951437-supplementary.pdf
